# Supplementary material for: Assessment of methods and analysis of outcomes for comprehensive optimization of nucleofection
Source: Genet Vaccines Ther. 2009 May 11;7:6. doi: 10.1186/1479-0556-7-6 (PMC2683797; doi:10.1186/1479-0556-7-6)
Supplement: Additional file 1 — Comprehensive data from primary and secondary optimizations. File containing raw data and standardized data produced in this study. The first sheet contains data from the primary optimization, and the second sheet contains data from the secondary optimization. Data includes live cell numbers, % viability of cells, non-lysed and lysed GFP fluorescence, absorbance assay results, cytotoxicity/fluorescent based assay results, and the standardized data. [file 1479-0556-7-6-S1.xls]

## Sheet: Primary Optimization
	Total Live Cells					Cell Viability %					GFP Fluorescence 24 hr					GFP Fluorescence Lysed 24 hr
	Electroporartion Program	Reagent	Well	# Cells		Electroporartion Program	Reagent	Well	% Viability		Electroporartion Program	Reagent	Well	F. Units*		Electroporartion Program	Reagent	Well	F. Units*
	FF-100	SE	A1	102000		FF-100	SE	A1	94.4444		FF-100	SE	A1	322		FF-100	SE	A1	630
	FF-104	SE	B1	38000		FF-104	SE	B1	84.4444		FF-104	SE	B1	695		FF-104	SE	B1	1374
	FF-113	SE	C1	47000		FF-113	SE	C1	81.0345		FF-113	SE	C1	1186		FF-113	SE	C1	2460
	FF-120	SE	D1	25000		FF-120	SE	D1	86.2069		FF-120	SE	D1	1325		FF-120	SE	D1	3084
	FF-150	SE	E1	20000		FF-150	SE	E1	83.3333		FF-150	SE	E1	1458		FF-150	SE	E1	3281
	FF-130	SE	F1	20000		FF-130	SE	F1	83.3333		FF-130	SE	F1	1695		FF-130	SE	F1	3714
	FF-137	SE	G1	6000		FF-137	SE	G1	85.7143		FF-137	SE	G1	463		FF-137	SE	G1	1084
	FF-138	SE	H1	15000		FF-138	SE	H1	88.2353		FF-138	SE	H1	1094		FF-138	SE	H1	2967
	FP-100	SE	A2	27000		FP-100	SE	A2	77.1429		FP-100	SE	A2	741		FP-100	SE	A2	2324
	EH-100	SE	B2	44000		EH-100	SE	B2	78.5714		EH-100	SE	B2	1162		EH-100	SE	B2	4200
	DS-100	SE	C2	136000		DS-100	SE	C2	91.2752		DS-100	SE	C2	232		DS-100	SE	C2	611
	DS-104	SE	D2	104000		DS-104	SE	D2	94.5455		DS-104	SE	D2	632		DS-104	SE	D2	1517
	DS-113	SE	E2	96000		DS-113	SE	E2	92.3077		DS-113	SE	E2	884		DS-113	SE	E2	2372
	DS-120	SE	F2	90000		DS-120	SE	F2	97.8261		DS-120	SE	F2	1438		DS-120	SE	F2	3304
	DS-150	SE	G2	80000		DS-150	SE	G2	91.954		DS-150	SE	G2	1881		DS-150	SE	G2	6528
	DS-130	SE	H2	62000		DS-130	SE	H2	75.6098		DS-130	SE	H2	1529		DS-130	SE	H2	5037
	DS-137	SE	A3	22000		DS-137	SE	A3	81.4815		DS-137	SE	A3	1261		DS-137	SE	A3	3439
	DS-138	SE	B3	52000		DS-138	SE	B3	72.2222		DS-138	SE	B3	1558		DS-138	SE	B3	3938
	DS-138	SE	C3	59000		DS-138	SE	C3	88.0597		DS-138	SE	C3	1071		DS-138	SE	C3	2504
	DC-100	SE	D3	99000		DC-100	SE	D3	89.1892		DC-100	SE	D3	470		DC-100	SE	D3	1167
	CM-100	SE	E3	134000		CM-100	SE	E3	93.0556		CM-100	SE	E3	184		CM-100	SE	E3	344
	CM-104	SE	F3	121000		CM-104	SE	F3	95.2756		CM-104	SE	F3	305		CM-104	SE	F3	694
	CM-113	SE	G3	105000		CM-113	SE	G3	92.9204		CM-113	SE	G3	419		CM-113	SE	G3	873
	CM-120	SE	H3	86000		CM-120	SE	H3	94.5055		CM-120	SE	H3	440		CM-120	SE	H3	1027
	CM-150	SE	A4	54000		CM-150	SE	A4	98.1818		CM-150	SE	A4	724		CM-150	SE	A4	1860
	CM-130	SE	B4	69000		CM-130	SE	B4	95.8333		CM-130	SE	B4	842		CM-130	SE	B4	2244
	CM-130	SE	C4	24000		CM-130	SE	C4	82.7586		CM-130	SE	C4	913		CM-130	SE	C4	1732
	CM-138	SE	D4	51000		CM-138	SE	D4	96.2264		CM-138	SE	D4	976		CM-138	SE	D4	1849
	CA-150	SE	E4	95000		CA-150	SE	E4	93.1373		CA-150	SE	E4	390		CA-150	SE	E4	732
	CA-137	SE	F4	46000		CA-137	SE	F4	93.8776		CA-137	SE	F4	992		CA-137	SE	F4	2405
	CA-138	SE	G4	65000		CA-138	SE	G4	95.5882		CA-138	SE	G4	697		CA-138	SE	G4	1537
	Control	SE	H4	129000		Control	SE	H4	94.1606		Control	SE	H4	164		Control	SE	H4	318
	FF-100	SF	A5	66000		FF-100	SF	A5	95.6522		FF-100	SF	A5	386		FF-100	SF	A5	961
	FF-104	SF	B5	73000		FF-104	SF	B5	92.4051		FF-104	SF	B5	537		FF-104	SF	B5	1207
	FF-113	SF	C5	64000		FF-113	SF	C5	91.4286		FF-113	SF	C5	669		FF-113	SF	C5	1369
	FF-120	SF	D5	33000		FF-120	SF	D5	71.7391		FF-120	SF	D5	743		FF-120	SF	D5	1661
	FF-150	SF	E5	41000		FF-150	SF	E5	95.3488		FF-150	SF	E5	1117		FF-150	SF	E5	3201
	FF-130	SF	F5	51000		FF-130	SF	F5	89.4737		FF-130	SF	F5	1031		FF-130	SF	F5	2423
	FF-137	SF	G5	25000		FF-137	SF	G5	80.6452		FF-137	SF	G5	1523		FF-137	SF	G5	2948
	FF-138	SF	H5	6000		FF-138	SF	H5	85.7143		FF-138	SF	H5	916		FF-138	SF	H5	2220
	FP-100	SF	A6	86000		FP-100	SF	A6	94.5055		FP-100	SF	A6	644		FP-100	SF	A6	1593
	EH-100	SF	B6	79000		EH-100	SF	B6	91.8605		EH-100	SF	B6	1107		EH-100	SF	B6	2679
	DS-100	SF	C6	86000		DS-100	SF	C6	95.5556		DS-100	SF	C6	226		DS-100	SF	C6	436
	DS-104	SF	D6	151000		DS-104	SF	D6	94.375		DS-104	SF	D6	379		DS-104	SF	D6	726
	DS-113	SF	E6	79000		DS-113	SF	E6	90.8046		DS-113	SF	E6	523		DS-113	SF	E6	1007
	DS-120	SF	F6	53000		DS-120	SF	F6	82.8125		DS-120	SF	F6	702		DS-120	SF	F6	1221
	DS-150	SF	G6	27000		DS-150	SF	G6	87.0968		DS-150	SF	G6	655		DS-150	SF	G6	1744
	DS-130	SF	H6	26000		DS-130	SF	H6	86.6667		DS-130	SF	H6	800		DS-130	SF	H6	2043
	DS-137	SF	A7	57000		DS-137	SF	A7	95		DS-137	SF	A7	1288		DS-137	SF	A7	2674
	DS-138	SF	B7	131000		DS-138	SF	B7	94.9275		DS-138	SF	B7	893		DS-138	SF	B7	2340
	DS-138	SF	C7	106000		DS-138	SF	C7	97.2477		DS-138	SF	C7	746		DS-138	SF	C7	1545
	DC-100	SF	D7	114000		DC-100	SF	D7	87.6923		DC-100	SF	D7	491		DC-100	SF	D7	964
	CM-100	SF	E7	74000		CM-100	SF	E7	100		CM-100	SF	E7	201		CM-100	SF	E7	347
	CM-104	SF	F7	62000		CM-104	SF	F7	92.5373		CM-104	SF	F7	329		CM-104	SF	F7	657
	CM-113	SF	G7	65000		CM-113	SF	G7	94.2029		CM-113	SF	G7	353		CM-113	SF	G7	680
	CM-120	SF	H7	68000		CM-120	SF	H7	94.4444		CM-120	SF	H7	405		CM-120	SF	H7	840
	CM-150	SF	A8	88000		CM-150	SF	A8	98.8764		CM-150	SF	A8	495		CM-150	SF	A8	1152
	CM-130	SF	B8	91000		CM-130	SF	B8	98.913		CM-130	SF	B8	596		CM-130	SF	B8	1479
	CM-130	SF	C8	51000		CM-130	SF	C8	94.4444		CM-130	SF	C8	570		CM-130	SF	C8	1426
	CM-138	SF	D8	44000		CM-138	SF	D8	97.7778		CM-138	SF	D8	550		CM-138	SF	D8	1104
	CA-150	SF	E8	117000		CA-150	SF	E8	98.3193		CA-150	SF	E8	171		CA-150	SF	E8	334
	CA-137	SF	F8	85000		CA-137	SF	F8	100		CA-137	SF	F8	554		CA-137	SF	F8	1188
	CA-138	SF	G8	52000		CA-138	SF	G8	89.6552		CA-138	SF	G8	299		CA-138	SF	G8	615
	Control	SF	H8	31000		Control	SF	H8	100		Control	SF	H8	158		Control	SF	H8	328
	FF-100	SG	A9	92000		FF-100	SG	A9	100		FF-100	SG	A9	297		FF-100	SG	A9	614
	FF-104	SG	B9	98000		FF-104	SG	B9	100		FF-104	SG	B9	414		FF-104	SG	B9	829
	FF-113	SG	C9	76000		FF-113	SG	C9	100		FF-113	SG	C9	604		FF-113	SG	C9	1446
	FF-120	SG	D9	80000		FF-120	SG	D9	100		FF-120	SG	D9	664		FF-120	SG	D9	1659
	FF-150	SG	E9	55000		FF-150	SG	E9	96.4912		FF-150	SG	E9	917		FF-150	SG	E9	1836
	FF-130	SG	F9	50000		FF-130	SG	F9	96.1538		FF-130	SG	F9	838		FF-130	SG	F9	1770
	FF-137	SG	G9	43000		FF-137	SG	G9	93.4783		FF-137	SG	G9	892		FF-137	SG	G9	1987
	FF-138	SG	H9	0		FF-138	SG	H9	0		FF-138	SG	H9	163		FF-138	SG	H9	323
	FP-100	SG	A10	113000		FP-100	SG	A10	94.958		FP-100	SG	A10	394		FP-100	SG	A10	1025
	EH-100	SG	B10	63000		EH-100	SG	B10	96.9231		EH-100	SG	B10	473		EH-100	SG	B10	1287
	DS-100	SG	C10	111000		DS-100	SG	C10	100		DS-100	SG	C10	180		DS-100	SG	C10	378
	DS-104	SG	D10	80000		DS-104	SG	D10	95.2381		DS-104	SG	D10	304		DS-104	SG	D10	636
	DS-113	SG	E10	56000		DS-113	SG	E10	85.3659		DS-113	SG	E10	430		DS-113	SG	E10	1191
	DS-120	SG	F10	31000		DS-120	SG	F10	93.9394		DS-120	SG	F10	470		DS-120	SG	F10	1153
	DS-150	SG	G10	34000		DS-150	SG	G10	100		DS-150	SG	G10	704		DS-150	SG	G10	1891
	DS-130	SG	H10	15000		DS-130	SG	H10	100		DS-130	SG	H10	637		DS-130	SG	H10	1476
	DS-137	SG	A11	134000		DS-137	SG	A11	99.2593		DS-137	SG	A11	639		DS-137	SG	A11	1330
	DS-138	SG	B11	74000		DS-138	SG	B11	96.1039		DS-138	SG	B11	536		DS-138	SG	B11	1245
	DS-138	SG	C11	86000		DS-138	SG	C11	91.4894		DS-138	SG	C11	326		DS-138	SG	C11	707
	DC-100	SG	D11	122000		DC-100	SG	D11	92.4242		DC-100	SG	D11	262		DC-100	SG	D11	604
	CM-100	SG	E11	154000		CM-100	SG	E11	98.0892		CM-100	SG	E11	176		CM-100	SG	E11	318
	CM-104	SG	F11	124000		CM-104	SG	F11	100		CM-104	SG	F11	246		CM-104	SG	F11	452
	CM-113	SG	G11	193000		CM-113	SG	G11	100		CM-113	SG	G11	260		CM-113	SG	G11	569
	CM-120	SG	H11	133000		CM-120	SG	H11	99.2537		CM-120	SG	H11	293		CM-120	SG	H11	694
	CM-150	SG	A12	75000		CM-150	SG	A12	98.6842		CM-150	SG	A12	433		CM-150	SG	A12	947
	CM-130	SG	B12	125000		CM-130	SG	B12	97.6562		CM-130	SG	B12	476		CM-130	SG	B12	1043
	CM-130	SG	C12	63000		CM-130	SG	C12	91.3043		CM-130	SG	C12	542		CM-130	SG	C12	1229
	CM-138	SG	D12	49000		CM-138	SG	D12	96.0784		CM-138	SG	D12	508		CM-138	SG	D12	1056
	CA-150	SG	E12	93000		CA-150	SG	E12	96.875		CA-150	SG	E12	192		CA-150	SG	E12	370
	CA-137	SG	F12	80000		CA-137	SG	F12	94.1176		CA-137	SG	F12	468		CA-137	SG	F12	1053
	CA-138	SG	G12	143000		CA-138	SG	G12	95.3333		CA-138	SG	G12	212		CA-138	SG	G12	424
	Control	SG	H12	60000		Control	SG	H12	100		Control	SG	H12	179		Control	SG	H12	320
											* Fluorescence Units					* Fluorescence Units

## Sheet: Secondary Optimization
			GFP non-Lysed 48 hr												GFP Lysed 48 hr												GFP non-Lysed 24 hr												GFP Lysed 24 hr
	Electroporartion Program	Reagent	REPLICATE						Mean	Standard Deviation	Standardized		Electroporartion Program	Reagent	REPLICATE						Mean	Standard Deviation	Standardized		Electroporartion Program	Reagent	REPLICATE						Mean	Standard Deviation	Standardized		Electroporartion Program	Reagent	REPLICATE						Mean	Standard Deviation	Standardized		Electroporartion Program
			1		2		3								1		2		3								1		2		3								1		2		3
			Well	F. Units*	Well	F. Units*	Well	F. Units*							Well	F. Units*	Well	F. Units*	Well	F. Units*							Well	F. Units*	Well	F. Units*	Well	F. Units*							Well	F. Units*	Well	F. Units*	Well	F. Units*
	FF-100	SE	A1	9884	A5	18385	A9	17494	15254.3	4672.13	-0.369576		FF-100	SE	A1	12412	A5	16207	A9	20743	16454	4170.99	-0.171828		FF-100	SE	A1	27736	A5	20607	A9	20176	22839.7	4245.82	0.241548		FF-100	SE	A1	35819	A5	25537	A9	26640	29332	5644.91	0.738317		FF-100
	FF-104	SE	B1	25836	B5	20323	B9	20600	22253	3106.06	1.13103		FF-104	SE	B1	33236	B5	21069	B9	21345	25216.7	6946.32	1.45592		FF-104	SE	B1	45986	B5	24108	B9	24492	31528.7	12521.9	2.06238		FF-104	SE	B1	45715	B5	28581	B9	33322	35872.7	8847.2	1.39284		FF-104
	FF-113	SE	C1	30113	C5	22018	C9	32733	28288	5585.77	2.42501		FF-113	SE	C1	39084	C5	18108	C9	31679	29623.7	10638	2.27457		FF-113	SE	C1	55396	C5	23478	C9	29380	36084.7	16982.5	3.01711		FF-113	SE	C1	65535	C5	27395	C9	44663	45864.3	19098.4	2.39271		FF-113
	FF-120	SE	D1	21788	D5	20733	D9	30812	24444.3	5539.73	1.60088		FF-120	SE	D1	27153	D5	20079	D9	34937	27389.7	7431.83	1.85958		FF-120	SE	D1	33668	D5	22856	D9	39538	32020.7	8462.13	2.16548		FF-120	SE	D1	44522	D5	21916	D9	63429	43289	20783.9	2.13499		FF-120
	FF-150	SE	E1	25771	E5	20678	E9	36990	27813	8345.52	2.32316		FF-150	SE	E1	31303	E5	19771	E9	29392	26822	6180.65	1.75413		FF-150	SE	E1	29850	E5	26150	E9	32486	29495.3	3182.85	1.63628		FF-150	SE	E1	30912	E5	31179	E9	63739	41943.3	18876.1	2.00033		FF-150
	FF-130	SE	F1	28327	F5	20081	F9	31902	26770	6062.36	2.09953		FF-130	SE	F1	35904	F5	20822	F9	25211	27312.3	7757.47	1.84521		FF-130	SE	F1	34447	F5	18772	F9	31714	28311	8373.27	1.3881		FF-130	SE	F1	61247	F5	17348	F9	49024	42539.7	22656.5	2.06001		FF-130
	FF-137	SE	G1	9806	G5	16205	G9	23922	16644.3	7068.25	-0.0715424		FF-137	SE	G1	12766	G5	19424	G9	18398	16862.7	3584.71	-0.0959139		FF-137	SE	G1	19335	G5	18579	G9	21829	19914.3	1700.69	-0.371472		FF-137	SE	G1	20057	G5	15182	G9	30201	21813.3	7661.99	-0.0140765		FF-137
	FF-138	SE	H1	20433	H5	19501	H9	29190	23041.3	5345.25	1.30006		FF-138	SE	H1	27474	H5	22114	H9	28670	26086	3491.45	1.61741		FF-138	SE	H1	21539	H5	19521	H9	25412	22157.3	2993.78	0.0985611		FF-138	SE	H1	23770	H5	12278	H9	37514	24520.7	12634.7	0.256846		FF-138
	FP-100	SE	A2	18380	A6	17071	A10	16966	17472.3	787.814	0.105991		FP-100	SE	A2	22714	A6	16603	A10	19107	19474.7	3072.05	0.38929		FP-100	SE	A2	24119	A6	17450	A10	21845	21138	3390.25	-0.115046		FP-100	SE	A2	20010	A6	13801	A10	20311	18040.7	3674.74	-0.391607		FP-100
	EH-100	SE	B2	13142	B6	16143	B10	20123	16469.3	3501.92	-0.109065		EH-100	SE	B2	11353	B6	15353	B10	19372	15359.3	4009.5	-0.375173		EH-100	SE	B2	24967	B6	20475	B10	21845	22429	2302.24	0.15549		EH-100	SE	B2	15439	B6	18249	B10	19165	17617.7	1941.57	-0.433937		EH-100
	DS-100	SE	C2	8165	C6	16499	C10	16968	13877.3	4952.58	-0.664823		DS-100	SE	C2	8228	C6	14412	C10	16724	13121.3	4392.59	-0.790903		DS-100	SE	C2	17823	C6	17294	C10	16514	17210.3	658.499	-0.938111		DS-100	SE	C2	17305	C6	19345	C10	8777	15142.3	5606.11	-0.681644		DS-100
	DS-104	SE	D2	10735	D6	11757	D10	15896	12796	2732.88	-0.896674		DS-104	SE	D2	12724	D6	10595	D10	18949	14089.3	4341.13	-0.611087		DS-104	SE	D2	17762	D6	19088	D10	18343	18397.7	664.688	-0.689299		DS-104	SE	D2	20431	D6	19594	D10	12477	17500.7	4370.71	-0.445645		DS-104
	DS-113	SE	E2	8680	E6	15868	E10	18485	14344.3	5076.98	-0.564692		DS-113	SE	E2	8088	E6	14529	E10	19289	13968.7	5621.48	-0.633502		DS-113	SE	E2	21999	E6	20181	E10	20204	20794.7	1043.05	-0.186994		DS-113	SE	E2	20371	E6	26251	E10	16100	20907.3	5096.71	-0.10474		DS-113
	DS-120	SE	F2	10086	F6	15595	F10	18357	14679.3	4210.84	-0.492864		DS-120	SE	F2	6465	F6	12876	F10	19383	12908	6459.06	-0.830532		DS-120	SE	F2	25203	F6	19710	F10	18790	21234.3	3467.61	-0.0948589		DS-120	SE	F2	21303	F6	23294	F10	22490	22362.3	1001.62	0.0408619		DS-120
	DS-150	SE	G2	17945	G6	7252	G10	15212	13469.7	5555.34	-0.752232		DS-150	SE	G2	16930	G6	6110	G10	16243	13094.3	6058.36	-0.795918		DS-150	SE	G2	25036	G6	20039	G10	18794	21289.7	3303.6	-0.0832635		DS-150	SE	G2	16875	G6	22251	G10	12046	17057.3	5104.94	-0.49001		DS-150
	DS-130	SE	H2	27165	H6	19719	H10	20563	22482.3	4077.21	1.1802		DS-130	SE	H2	26393	H6	19001	H10	27295	24229.7	4550.56	1.27258		DS-130	SE	H2	32479	H6	22190	H10	18491	24386.7	7248.11	0.565731		DS-130	SE	H2	41127	H6	29781	H10	11432	27446.7	14984.5	0.549651		DS-130
	DS-137	SE	A3	8319	A7	17791	A11	18278	14796	5614.53	-0.467849		DS-137	SE	A3	9820	A7	21331	A11	14733	15294.7	5776.02	-0.387185		DS-137	SE	A3	21302	A7	22852	A11	20117	21423.7	1371.55	-0.055183		DS-137	SE	A3	23463	A7	31628	A11	18830	24640.3	6479.72	0.268822		DS-137
	DS-138	SE	B3	9589	B7	20413	B11	18248	16083.3	5727.48	-0.191828		DS-138	SE	B3	10095	B7	24948	B11	20095	18379.3	7573.67	0.185822		DS-138	SE	B3	16353	B7	23892	B11	24219	21488	4450.05	-0.0417016		DS-138	SE	B3	20051	B7	36873	B11	19451	25458.3	9889.94	0.350679		DS-138
	DS-138	SE	C3	11063	C7	19646	C11	21322	17343.7	5503.39	0.0784036		DS-138	SE	C3	13498	C7	22434	C11	17936	17956	4468.03	0.107183		DS-138	SE	C3	19317	C7	18785	C11	21112	19738	1219.29	-0.408424		DS-138	SE	C3	20745	C7	30751	C11	16245	22580.3	7425.12	0.0626772		DS-138
	DC-100	SE	D3	9139	D7	17589	D11	16604	14444	4620.59	-0.543322		DC-100	SE	D3	10482	D7	15890	D11	13007	13126.3	2705.97	-0.789974		DC-100	SE	D3	19072	D7	18095	D11	19169	18778.7	594.056	-0.609458		DC-100	SE	D3	14998	D7	23369	D11	12436	16934.3	5717.92	-0.502318		DC-100
	CM-100	SE	E3	10636	E7	11387	E11	17509	13177.3	3770.08	-0.814912		CM-100	SE	E3	10161	E7	11880	E11	13698	11913	1768.73	-1.01536		CM-100	SE	E3	16328	E7	16320	E11	18039	16895.7	990.164	-1.00405		CM-100	SE	E3	19335	E7	20480	E11	10927	16914	5216.41	-0.504353		CM-100
	CM-104	SE	F3	11958	F7	12419	F11	16029	13468.7	2229.26	-0.752446		CM-104	SE	F3	14112	F7	14399	F11	13378	13963	526.556	-0.634555		CM-104	SE	F3	19486	F7	17570	F11	17433	18163	1147.8	-0.738474		CM-104	SE	F3	22270	F7	20272	F11	14495	19012.3	4037.66	-0.294373		CM-104
	CM-113	SE	G3	7878	G7	17192	G11	17756	14275.3	5547.43	-0.579486		CM-113	SE	G3	8525	G7	17062	G11	12311	12632.7	4277.58	-0.881677		CM-113	SE	G3	16762	G7	17865	G11	18365	17664	820.185	-0.843043		CM-113	SE	G3	21674	G7	20905	G11	10898	17825.7	6011.84	-0.413123		CM-113
	CM-120	SE	H3	8020	H7	15413	H11	18096	13843	5218.25	-0.672184		CM-120	SE	H3	10335	H7	18286	H11	15829	14816.7	4071.02	-0.475978		CM-120	SE	H3	18892	H7	18410	H11	18614	18638.7	241.945	-0.638796		CM-120	SE	H3	19805	H7	20108	H11	9589	16500.7	5987.6	-0.545715		CM-120
	CM-150	SE	A4	9497	A8	15877	A12	17800	14391.3	4346.3	-0.554615		CM-150	SE	A4	7415	A8	9714	A12	22085	13071.3	7890.25	-0.800191		CM-150	SE	A4	21005	A8	17107	A12	17617	18576.3	2118.69	-0.651858		CM-150	SE	A4	11922	A8	10786	A12	13345	12017.7	1282.18	-0.994329		CM-150
	CM-130	SE	B4	13291	B8	15982	B12	17374	15549	2075.65	-0.306396		CM-130	SE	B4	15238	B8	14424	B12	20900	16854	3527.5	-0.0975238		CM-130	SE	B4	19246	B8	18472	B12	19310	19009.3	466.443	-0.56112		CM-130	SE	B4	9094	B8	14157	B12	8238	10496.3	3198.99	-1.14657		CM-130
	CM-130	SE	C4	8807	C8	17886	C12	17045	14579.3	5016.64	-0.514305		CM-130	SE	C4	10480	C8	14435	C12	21035	15316.7	5332.45	-0.383098		CM-130	SE	C4	22211	C8	19178	C12	18484	19957.7	1982.06	-0.362392		CM-130	SE	C4	10198	C8	17422	C12	14700	14106.7	3648.37	-0.785283		CM-130
	CM-138	SE	D4	11988	D8	17739	D12	16330	15352.3	2997.56	-0.348564		CM-138	SE	D4	13410	D8	14821	D12	21602	16611	4379.53	-0.142663		CM-138	SE	D4	19990	D8	19361	D12	18763	19371.3	613.565	-0.485261		CM-138	SE	D4	16619	D8	16891	D12	14045	15851.7	1570.52	-0.610661		CM-138
	CA-150	SE	E4	10487	E8	16658	E12	15816	14320.3	3346.35	-0.569838		CA-150	SE	E4	11533	E8	11439	E12	15978	12983.3	2593.88	-0.816538		CA-150	SE	E4	18212	E8	27202	E12	17841	21085	5300.72	-0.126153		CA-150	SE	E4	11222	E8	12003	E12	11979	11734.7	444.144	-1.02265		CA-150
	CA-137	SE	F4	12574	F8	20727	F12	17137	16812.7	4086.17	-0.0354496		CA-137	SE	F4	13176	F8	15198	F12	19949	16107.7	3476.92	-0.236162		CA-137	SE	F4	18265	F8	21579	F12	19292	19712	1696.45	-0.413873		CA-137	SE	F4	10516	F8	13613	F12	12376	12168.3	1558.91	-0.979252		CA-137
	CA-138	SE	G4	10228	G8	16103	G12	15502	13944.3	3232.44	-0.650457		CA-138	SE	G4	12290	G8	12229	G12	16031	13516.7	2177.69	-0.717466		CA-138	SE	G4	17826	G8	17793	G12	18033	17884	130.088	-0.79694		CA-138	SE	G4	11657	G8	12256	G12	10904	11605.7	677.46	-1.03556		CA-138
	Control	SE	H4	7210	H8	12839	H12	12427	10825.3	3137.74	-1.31921		Control	SE	H4	8334	H8	13283	H12	13088	11568.3	2802.71	-1.07939		Control	SE	H4	16289	H8	16976	H12	15855	16373.3	565.238	-1.11351		Control	SE	H4	13328	H8	16266	H12	10695	13429.7	2786.89	-0.85303		Control
				* Fluorescense Units												* Fluorescense Units												* Fluorescense Units												* Fluorescense Units
[truncated: 65 more columns]
